# Supplementary material for: Clinical Dental Midline Shift Is Not a Predictor of the Side of Shorter Hemimandible: A Cone Beam Computed Tomography Diagnostic Study
Source: Diagnostics (Basel). 2025 Jan 13;15(2):161. doi: 10.3390/diagnostics15020161 (PMC11763747; doi:10.3390/diagnostics15020161)
Supplement: Supplementary file 1 [file diagnostics-15-00161-s001.zip]

Archive with 1 entries (1 files):
- diagnostics-3387913-supplementary.xlsx
