# Supplementary material for: Clinical Dental Midline Shift Is Not a Predictor of the Side of Shorter Hemimandible: A Cone Beam Computed Tomography Diagnostic Study
Source: Diagnostics (Basel). 2025 Jan 13;15(2):161. doi: 10.3390/diagnostics15020161 (PMC11763747; doi:10.3390/diagnostics15020161)
Supplement: Supplementary file 1 [file diagnostics-15-00161-s001.zip › diagnostics-3387913-supplementary.xlsx]

## Sheet: Data
	1	1	28	1	7	4	1	1	1	1	16.3	15.5	16.3	15.8	9.3	10	7.8	8.6	52.08	55.4	53.89	57.1	88.9	88.9	88.8	87.9	5.5	4.8	5	4.5	27.12	27.51	26.57	26.57	41	53	27.3	27	27.5	27.7	52.5	52.5	52	51.8	112.1	111.5	111.1	110.8
	2	1	24	1	7	6	1	2	1	1	14.5	15.6	14.5	15.5	11.8	12.8	13.3	13.8	68.76	70.2	66.31	67.8	93	91.7	93.2	91.5	7.3	6.8	7	6.4	41.31	42.98	45	43.53	59	59	27.8	28.2	27.3	27.3	60	60.5	58.5	57.8	122.1	123.4	118.3	117.4
	3	2	35	1	0	5	2	2	1	2	12.5	13.3	14	14.5	22	21.3	21	20.5	77.81	80.2	72.01	73.1	107.9	106.8	105.2	104.5	4.8	5.3	4.5	4.8	27.82	29.95	27.12	30.96	46	53	31	32	29.5	30.3	64.5	65.5	64.3	64.8	136.9	135.8	133.3	134
	4	2	26	1	1	6	2	2	1	3	17.3	17	13.5	14.2	14	14.2	12.8	13.2	75.07	80.3	69.95	70.6	109.5	109.7	109.6	107.5	7.8	7.3	6.8	6.5	25.77	26.57	32.86	30.07	54	51	29	29.5	30.3	30.3	56	56.5	55.3	54.5	132.6	131.5	131	131.4
	5	1	53	2	0	6	2	2	1	1	20.3	19.8	16.3	17.5	13.8	14	12.3	13.6	60.67	64.3	57.87	60.9	94.6	93.6	91.2	91.1	11.5	9.8	6	6.3	34.82	34.92	23.57	22.38	47		27.5	27	26.3	27.2	56	56.3	57.5	59	119.3	120	119.3	120
	6	1	29	1	0	6.5	2	3	1	1	14	15.9	15.5	16.5	18	19.8	20	21	65.99	67.1	66.09	71.5	93.2	92.8	90	89.8	11.3	10.8	9	8.5	51.95	49.47	42.71	42.56	66	62	29	30.5	28.5	29.2	62.8	62.8	61	61.5	116.3	115.8	117.5	116.7
	7	1	34	1	0	5.5	2	2	1	3	21.3	21.3	16.5	16.5	11.8	11.3	12.5	12.8	73.2	75.9	65.88	66.5	96.4	96.6	95.8	96.2	5.8	5	3	2.5	28.52	28.01	18.92	19.98	42	33	27.5	27	27.5	28.5	57	56.8	55.8	55.5	125.9	125.4	122.2	121.5
	8	1	34	1	7.5	5.5	1	3	1	1	17.8	18.8	16.5	16.6	18	18.8	20	22.8	78.06	80.2	70.56	73.4	95.5	95.3	101.7	100.2	10.3	9.8	9.3	9	45.67	45	36.16	36.09	57	57	26.3	27.3	24.8	25.8	58	57.3	62.5	62.8	123.3	124.3	127.1	126.8
	9	1	28	1	6	0	1	1	2	1	16	16.5	15.5	14.2	7.8	7	7.5	8.5	65.84	69.2	64.98	67.2	94.2	95.5	95.9	94.6	6.3	5.8	6.5	6.8	28.95	30.19	33.39	35.88	65	62	26.5	28.2	26.5	27.3	53	52.8	56.8	57.5	120.4	120.5	120.5	120
	10	1	34	1	4	0	1	3	1	2	18.5	18.3	16.5	16.3	11.5	11.3	10.8	10.5	66.97	70.2	66.89	68.9	91.8	93.8	94.25	95.6	9.5	9	9.3	8.5	49.76	49.4	46.51	46.81	43	56	26.3	25.8	25.3	24.8	56.8	55	55.8	56.3	114.1	114.8	113.1	114.3
	11	1	29	1	6	0	1	1	2	2	15.8	15.3	17.8	17.5	15.5	15.3	12.5	11.5	65.11	66.7	67.48	68.1	90.7	89.9	90.8	91.6	6.3	6	6	5.8	24.44	24.38	33.37	34.9	44	52	26.5	26	25	24.5	58	55.8	54.8	57.5	119.3	118.8	118.5	119.6
	12	1	29	1	4	6	2	3	1	2	16	15.5	16	16.8	8.3	7.5	7.5	7.8	68.74	69.3	67.8	68.3	90.4	89.6	88	87.8	5.8	5	6	4.8	29.48	29.54	34.22	34.19	56	52	25.3	25.5	25.8	25.5	56	55	57.3	55.8	113.4	114.2	112.7	113.4
	13	1	28	1	0	5	2	2	1	2	17.5	16.2	17.3	15.5	9.3	10.5	10	10.3	63.88	68.3	63.35	64.5	90.8	93.7	96.2	93.2	7.5	6	10	8.5	29.51	29.65	35.75	35.05	50	56	26	25.5	27.5	27	59.5	59.5	58.5	58	118.5	117.9	115.8	117
	14	1	20	2	0	7	2	2	1	1	13.8	13	15.5	13.8	10.8	11.3	10.3	10.3	61.2	65.6	67.61	69.1	90	88.4	90.8	89.8	6.5	6.3	6	6	30.02	29.95	27.6	29.84	52	60	27.5	25.8	25.5	24.5	57	56.5	56.8	57.3	121.5	121.2	120.1	119.5
	15	1	60	1	7	7	3	3	2	2	14.8	17.5	11.8	13.5	5.8	9.3	5.3	8.8	64.99	63.7	60.01	59.9	89.2	88.3	90.7	88.5	6.8	6	6	4.3	33.39	34.7	27.55	27	52	35	26.3	25.8	26.8	26.5	55.8	54.8	58	56.3	116	115	117.2	118.1
	16	1	56	2	2	7.5	2	2	1	4	14.5	14	14.8	13.5	9	8.5	8.3	7.5	68.01	67.2	66.5	66.5	88.3	88.1	90.7	90.2	8	6.3	6	5	29.9	31.16	30.34	29.62	30	35	28.5	27.3	25.5	25.3	58.8	59.3	55	53.8	112.7	112.5	112.8	113
	17	1	25	2	0	8	2	2	2	1	14.5	15.3	12	12	8.8	9.3	8	9.5	64.7	66.4	60.44	61.8	92.9	90.8	94.3	93.1	7.3	7	5.8	6	37.35	38.5	35.84	34.62	55	50	27.5	27.3	26.8	26.5	55.4	54	54.5	54.3	120.1	120	120.7	120.5
	18	1	40	1	7	3.5	1	1	1	2	16.5	16	13.8	13.3	11.3	10.8	9.8	9.3	57.68	59.8	58.05	54.7	91.2	90.7	93.9	93.7	6.8	6.3	7.3	5.3	33.41	33.45	34.05	35.07	50	40	27.5	26.8	26.8	27	49.8	50	50	49.3	116.1	115.7	115	114.2
	19	1	46	2	7.5	5.5	1	3	1	2	13.5	18.4	13.8	12.8	10.5	14.4	10	9.3	67.3	67.4	64.35	67.2	93.2	92.7	93.2	92.9	6.3	6	6.3	6	30.53	32.2	34	33.69	26	40	26.8	26.8	28.3	28	59.8	58.3	56.5	57.3	116.1	114.6	116.2	114.9
	20	1	21	1	8	5	1	3	1	3	14.8	16.3	16.3	17	11.5	14	11.5	11.8	59	59.4	62.27	63.6	86.2	85.9	89.2	89.9	6.8	5.8	6	5.5	30.96	30.96	35.68	35.79	48	50	28.5	26.8	29	28	57	57.8	58.3	56.5	119	118.3	116.1	115.8
	21	1	26	1	0	6	2	2	1	2	20	21.8	16.8	17	12.8	12.3	14.3	14	66.5	70.6	63.57	64.9	92.6	92.4	90.9	91.8	5	4.8	4.5	5	30.11	31.37	24.15	25.25	53	58.5	26.3	27	28.3	27.5	56.5	56.8	60	60	113.1	114	114.1	113.6
	22	1	26	1	0	8	2	2	1	2	20.3	20.3	23.5	21.8	10.3	9.7	11.3	11	69.49	70.8	69.01	71.2	85.9	87.4	88	87.4	8.5	8.3	7.5	7.5	31.76	32.28	36.3	36.66	48	58	27	26.5	25.5	26	58.8	57.8	56	56	124.1	123.5	117.8	115.8
	23	1	41	1	0	9	2	2	1	1	12.8	13.3	14.8	14.3	9.3	9	10.8	10.8	62.78	63	60.76	61.4	84.2	85.9	85.3	85.6	7.3	6.3	7.3	7	30.41	28.97	36.1	35.22	40	46	25	23.8	22.5	23	54.8	52.8	51.3	53.3	120.3	120	121.8	120.7
	24	1	20	1	0	4	2	2	1	3	15.5	15.5	13.5	14	11	10.8	10	10	60.82	63.7	58.83	62.1	85.4	87.3	86.1	87	6	6	6.5	6	31.53	32.62	39.21	38.11	45	50	27.8	25.8	26.5	27.5	52.5	50.8	52.5	52	113.8	114	113.7	114
	25	1	25	1	5	4	1	3	1	1	15.5	15	18	17.5	12.3	11.8	14.8	14	58.88	60.3	62.69	65.2	88.1	92.3	90.2	94.5	7.5	7.8	7.3	7.7	37.27	38.02	38.81	37.79	48	51	28.3	27.5	27	26	53.8	55.6	54	53.5	112.2	113.1	110.8	110
	26	1	22	1	8	6	1	1	1	1	14.8	15.3	13	12.8	12.3	11.8	13.3	12.8	64.97	68	63.74	63.5	96.3	96.5	94.3	94	5.3	5.8	4.8	4.5	29.74	30.62	27.76	28.77	41	34	26	25.8	26.8	25.8	53	55.5	52.5	57	114.2	115	116.6	115.7
	27	1	59	1	9	5.5	1	1	1	3	17.5	16.8	16.8	16.5	14.5	14.3	13.3	12.8	63.43	66.5	64.43	65.5	91.1	92	89.1	90.4	7.3	7	7.8	7.3	42.88	43.03	39.09	37.87	27	29	24.3	24.5	25.5	25.3	58.3	58.3	60.8	60.5	120.7	121.3	118.9	117.7
	28	1	58	1	0	7	2	2	1	3	16.3	16	15.5	15.8	11.5	10.8	11.5	10.5	64.35	66.7	66.71	66.3	89	90	90.7	90.8	6	5.8	6	5.8	33.37	33.69	33.07	34.62	38	51	26.5	26.3	25.8	25.8	56.5	55.8	58.3	57.8	122.3	123.5	121.8	120.8
	29	1	35	2	7	7	3	1	1	2	17	17	17.8	16.8	9	8.5	8.8	8.8	60.95	63.8	59.21	62.3	91.4	92.5	91.7	93.9	8.3	7.3	7.8	7	39.29	39.69	38.88	37.72	56	40	26.3	26.5	29.5	27.8	56.1	55.5	56.3	55.8	118.4	117.7	119.3	118.5
	30	1	24	1	5	6	2	1	1	3	14	14	14.5	14.3	11	11	11	10.8	63.79	67	66.21	67.5	95.3	97.9	97.5	97.3	6.5	6.5	6.5	6.8	34.56	36.35	30.96	31.39	48	58	27.3	26.8	28	27	56.3	55.3	60	60	117.2	117.5	119.1	120
	31	1	41	1	0	8	2	2	1	1	14.3	14.5	14	14.5	10.5	10	11	10.5	63.96	64.3	63.35	64.7	94.9	94.2	94.4	93.1	6.3	4	5.5	2.8	22.38	22.78	21.37	19.23	35	39	25.8	25.3	26	25.5	54.8	52.5	52.3	52.8	125.2	125	123.5	122.4
	32	1	52	1	5.7	0	1	1	1	1	15.8	16.3	15	18	8.3	8.8	8	7.5	66.96	66.9	66.17	65.4	89.8	93.1	89.9	92.9	5	4.5	7.8	6.5	25.68	25.2	36.47	37.69		51	26.8	27.8	28.8	27.8	57.5	58.3	57.3	56.8	125.3	125	123.3	122.5
	33	1	47	1	8	0	1	1	1	1	19	19	15.3	15.7	12.5	12.3	11.3	11.5	70.53	71.6	65.62	67.4	93.2	90.5	89.7	86.2	4.8	4.8	5.3	5	24.44	28.52	31.61	32.01	62	51	27	28.3	27	26.3	56	55.5	59.8	59.8	119.2	120	115.8	114.6
	34	1	34	1	0	7	2	2	1	2	14.8	14.8	13.5	13	16.8	17.3	15.8	15.5	68.74	67.5	67.34	67.5	90.7	92	92.7	92.3	6.8	6.8	5.8	5.8	37.57	37.21	32.66	32.28	45	55	27.3	26.3	27.5	28	59	57.3	54.8	56.8	120.9	119.8	118.4	118.2
	35	1	30	1	6	6	3	1	1	1	13.8	14.5	13.3	13.5	9.5	8.8	10	10.2	60.65	64.3	56.02	60.5	87.3	88.5	88.6	89	6.5	6	5.8	5	34.99	34.16	31.53	28.77	42	63	25	25.8	26.5	25.5	52.5	52.8	52.8	51.8	124.2	123.7	123.3	123
	36	1	29	1	7	7	3	1	1	1	12	12	11.8	11.8	9.3	8.8	9	9	61.32	63.1	64.93	65.1	90.4	92.6	90.5	93.5	5.5	5.3	5.8	5.5	31.33	30.47	36.43	35.96	40	45	27.5	28	29.3	27.5	52.3	53	52.5	52.5	112.6	113.4	110.3	111.5
	37	2	45	1	0	3	2	2	1	3	17.3	16.8	15.8	15.5	13.5	13.8	13.5	13.8	72.22	73	73.37	74.2	100.4	102	103.2	103.8	7	6.8	6.5	6.3	37.97	36.55	39.04	40.71	38	48	28.8	28	29	28.3	59.8	58.8	57.8	57.5	111.7	111.5	111.2	111
	38	1	20	1	5	7	2	2	1	2	16	16	18.3	18	8.3	7.3	8.8	8	58.15	60.3	58.22	59.7	92.6	92	94.5	94	6.3	5.8	6.5	6.5	36.38	37.06	36.66	37.52	44	46	27.3	27.3	27.5	26.3	53.3	54.3	54	53.8	126.8	125.6	126.9	125.8
	CASE NUMBER	GENDER	AGE	DIAGNOSIS	PAIN LEVEL (0-10)		SIDE OF PAIN	CHEWING SIDE	DEXTERITY	DEVIATION FROM MIDLINE	CONDILAR HEIGHT RIGHT (OBS1)	CONDILAR HEIGHT RIGHT (OBS2)	CONDILAR HEIGHT LEFT (OBS1)	CONDILAR HEIGHT LEFT (OBS2)	CORONOID APOPHYSIS HEIGHT RIGHT (OBS1)	CORONOID APOPHYSIS HEIGHT RIGHT (OBS2)	CORONOID APOPHYSIS HEIGHT LEFT (OBS1)	CORONOID APOPHYSIS HEIGHT LEFT (OBS2)	RAMUS HEIGHT RIGHT (OBS1)	RAMUS HEIGHT RIGHT (OBS2)	RAMUS HEIGHT LEFT (OBS1)	RAMUS HEIGHT LEFT (OBS2)	MANDIBULAR BODY LENGTH RIGHT (OBS1)	MANDIBULAR BODY LENGTH RIGHT (OBS2)	MANDIBULAR BODY LENGTH LEFT (OBS1)	MANDIBULAR BODY LENGTH LEFT (OBS2)	ARTICULAR EMINENCE HEIGHT RIGHT (OBS1)	ARTICULAR EMINENCE HEIGHT RIGHT (OBS2)	ARTICULAR EMINENCE HEIGHT LEFT (OBS1)	ARTICULAR EMINENCE HEIGHT LEFT (OBS2)	ARTICULAR EMINENCE INCLINATION RIGHT (OBS1)	ARTICULAR EMINENCE INCLINATION RIGHT (OBS2)	ARTICULAR EMINENCE INCLINATION LEFT (OBS1)	ARTICULAR EMINENCE INCLINATION LEFT (OBS2)	CONDYLAR PATH RIGHT	CONDYLAR PATH LEFT	HEMIMAXILLA WIDTH RIGHT (OBS1)	HEMIMAXILLA WIDTH RIGHT (OBS2)	HEMIMAXILLA WIDTH LEFT (OBS1)	HEMIMAXILLA WIDTH LEFT (OBS2)	DISTANCE CL-PMS RIGHT (OBS1)	DISTANCE CL-PMS RIGHT (OBS2)	DISTANCE CL-PMS LEFT (OBS1)	DISTANCE CL-PMS LEFT (OBS2)	HEMIMANDIBLE LENGTH RIGHT (OBS1)	HEMIMANDIBLE LENGTH RIGHT (OBS2)	HEMIMANDIBLE LENGTH LEFT (OBS1)	HEMIMANDIBLE LENGTH LEFT (OBS2)
					RIGHT	LEFT
	INSTRUCTIONS FOR READING THE DATA
	GENDER
	1	Female
	2	Male
	DIAGNOSIS
	1	Arthralgia
	2	Mialgia
	SIDE OF PAIN (affected side)
	1	Right ATM
	2	Left ATM
	3	Both sides
	CHEWING SIDE
	1	Right
	2	Left
	3	Alternating
	DEXTERITY
	1	Right handed
	2	Left handed
	DEVIATION FROM DENTAL MIDLINE
	1	Mandible interincisive midline deviated to the right
	2	Mandible interincisive midline deviated to the left
	3	Mandible interincisive midline centered
	4	Can't be assessed
	MEASUREMENTS
	OBS1	Measurements collected by examiner no.1
	OBS2	Measurements collected by examiner no.2
	CONDYLAR PROCESS HEIGHT
	From point Cs to a horizontal line (parallel to FP) drawn at point SN. Measurement made on the right and left sides
	CORONOID PROCESS HEIGHT
	From point Cp to a horizontal line (parallel to FP) drawn at point SN. Measurement taken on the right and left sides
	ARTICULAR EMINENCE (AE) HEIGHT
	From point GF to a horizontal line (parallel to FP) drawn at point AE. Measurement taken on the right and left sides
	AE INCLINATION
	Angle formed between a line parallel to FP, drawn at point AE, with a line drawn between points AE and GF [36] . Measurement made on the right and left sides
	MANDIBULAR RAMUS HEIGHT
	From point Cs to MB1. Measurement made on the right and left sides
	MANDIBULAR BODY LENGTH
	From point Rp to Pg. Measurement taken on the right and left sides
	HEMIMANDIBLE LENGTH
	From point Cpt to point Pg. Measurement taken on the right and left sides
	RIGHT HEMIMAXILLA WIDTH
	From point P16 to MSP. The measurement is made only on the right side by drawing a horizontal line (parallel to the FP) between the two references
	LEFT HEMIMAXILLA WIDTH
	From point P26 to MSP. The measurement is made only on the left side by drawing a horizontal line (parallel to the FP) between the two references
	DISTANCE CL-MSP
	From point Cl to MSP. The measurement is made by drawing a horizontal line (parallel to the FP) between the two references and must be taken on the right and left sides
